# Supplementary material for: Inducing Cold-Sensitivity in the Frigophilic Fly Drosophila montana by RNAi
Source: PLoS One. 2016 Nov 10;11(11):e0165724. doi: 10.1371/journal.pone.0165724 (PMC5104470; doi:10.1371/journal.pone.0165724)
Supplement: S4 Table — (XLSX) [file pone.0165724.s004.xlsx]

## Sheet: INOS_Mortality rate
	Exp 1		Exp 2		Exp 3		Total
	Alive	Dead	Alive	Dead	Alive	Dead	Alive	Dead	Total	%dead
Inos 19°C	25	5	22	7	32	5	79	17	96	0.177083
Inos 05°C	13	17	8	21	11	23	32	61	93	0.655914
Lacz 19°C	26	7	24	6	32	3	82	16	98	0.163265
Lacz 05°C	29	7	19	6	33	3	81	16	97	0.164948

## Sheet: CCRT
id	rt	it	container	person	inj	temp	group	time	exp
185	20.4	-6.8	1	LD	Inos	19	Inos19	540	1
305	20.4	-6.8	1	VT	Inos	19	Inos19	578	1
322	20.4	-6.8	1	FV	Inos	19	Inos19	621	1
322	20.4	-6.8	1	DP	Inos	19	Inos19	1236	1
323	20.4	-6.8	1	VT	Inos	19	Inos19	987	1
324	20.4	-6.8	1	VT	Inos	19	Inos19	705	1
325	20.4	-6.8	1	DP	Inos	19	Inos19	1252	1
328	20.4	-6.8	1	LD	Inos	19	Inos19	1249	1
348	20.4	-6.8	1	LD	Inos	19	Inos19	955	1
352	20.4	-6.8	1	DP	Inos	19	Inos19	481	1
355	20.4	-6.8	1	VT	Inos	19	Inos19	637	1
357	20.4	-6.8	1	VT	Inos	19	Inos19	862	1
358	20.4	-6.8	1	LD	Inos	19	Inos19	903	1
360	20.4	-6.8	1	LD	Inos	19	Inos19	631	1
361	20.4	-6.8	1	DP	Inos	19	Inos19	756	1
363	20.4	-6.8	1	VT	Inos	19	Inos19	486	1
368	20.4	-6.8	1	DP	Inos	19	Inos19	543	1
369	20.4	-6.8	1	FV	Inos	19	Inos19	1442	1
374	20.4	-6.8	1	VT	Inos	19	Inos19	875	1
375	20.4	-6.8	1	LD	Inos	19	Inos19	917	1
380	20.4	-6.8	1	VT	Inos	19	Inos19	927	1
386	20.4	-6.8	1	VT	Inos	19	Inos19	869	1
397	20.4	-6.8	1	VT	Inos	19	Inos19	1438	1
399	20.4	-6.8	1	LD	Inos	19	Inos19	696	1
400	20.4	-6.8	1	VT	Inos	19	Inos19	609	1
150	20.4	-6.8	1	DP	Inos	5	Inos5	702	1
307	20.4	-6.8	1	VT	Inos	5	Inos5	462	1
311	20.4	-6.8	1	FV	Inos	5	Inos5	745	1
313	20.4	-6.8	1	VT	Inos	5	Inos5	739	1
329	20.4	-6.8	1	DP	Inos	5	Inos5	906	1
353	20.4	-6.8	1	LD	Inos	5	Inos5	563	1
359	20.4	-6.8	1	VT	Inos	5	Inos5	425	1
371	20.4	-6.8	1	LD	Inos	5	Inos5	882	1
387	20.4	-6.8	1	VT	Inos	5	Inos5	727	1
389	20.4	-6.8	1	VT	Inos	5	Inos5	569	1
391	20.4	-6.8	1	VT	Inos	5	Inos5	693	1
167	20.4	-6.8	1	DP	Lacz	19	Lacz19	561	1
177	20.4	-6.8	1	DP	Lacz	19	Lacz19	881	1
236	20.4	-6.8	1	DP	Lacz	19	Lacz19	720	1
300	20.4	-6.8	1	FV	Lacz	19	Lacz19	919	1
304	20.4	-6.8	1	FV	Lacz	19	Lacz19	781	1
314	20.4	-6.8	1	LD	Lacz	19	Lacz19	825	1
318	20.4	-6.8	1	FV	Lacz	19	Lacz19	733	1
321	20.4	-6.8	1	DP	Lacz	19	Lacz19	977	1
326	20.4	-6.8	1	VT	Lacz	19	Lacz19	802	1
330	20.4	-6.8	1	FV	Lacz	19	Lacz19	598	1
331	20.4	-6.8	1	FV	Lacz	19	Lacz19	793	1
332	20.4	-6.8	1	LD	Lacz	19	Lacz19	548	1
342	20.4	-6.8	1	FV	Lacz	19	Lacz19	695	1
345	20.4	-6.8	1	DP	Lacz	19	Lacz19	512	1
346	20.4	-6.8	1	LD	Lacz	19	Lacz19	468	1
347	20.4	-6.8	1	VT	Lacz	19	Lacz19	748	1
350	20.4	-6.8	1	DP	Lacz	19	Lacz19	950	1
364	20.4	-6.8	1	DP	Lacz	19	Lacz19	741	1
377	20.4	-6.8	1	FV	Lacz	19	Lacz19	874	1
378	20.4	-6.8	1	FV	Lacz	19	Lacz19	583	1
381	20.4	-6.8	1	FV	Lacz	19	Lacz19	712	1
385	20.4	-6.8	1	VT	Lacz	19	Lacz19	835	1
388	20.4	-6.8	1	LD	Lacz	19	Lacz19	614	1
390	20.4	-6.8	1	LD	Lacz	19	Lacz19	751	1
393	20.4	-6.8	1	LD	Lacz	19	Lacz19	661	1
87	20.4	-6.8	1	FV	Lacz	5	Lacz5	569	1
104	20.4	-6.8	1	FV	Lacz	5	Lacz5	468	1
107	20.4	-6.8	1	DP	Lacz	5	Lacz5	1320	1
149	20.4	-6.8	1	LD	Lacz	5	Lacz5	234	1
159	20.4	-6.8	1	DP	Lacz	5	Lacz5	370	1
163	20.4	-6.8	1	DP	Lacz	5	Lacz5	550	1
179	20.4	-6.8	1	DP	Lacz	5	Lacz5	290	1
270	20.4	-6.8	1	LD	Lacz	5	Lacz5	486	1
301	20.4	-6.8	1	VT	Lacz	5	Lacz5	760	1
308	20.4	-6.8	1	LD	Lacz	5	Lacz5	1044	1
309	20.4	-6.8	1	DP	Lacz	5	Lacz5	533	1
343	20.4	-6.8	1	FV	Lacz	5	Lacz5	537	1
379	20.4	-6.8	1	FV	Lacz	5	Lacz5	529	1
22	22.1	-6.8	1	DP	Inos	19	Inos19	830	2
30	22.1	-6.8	1	VT	Inos	19	Inos19	642	2
31	22.1	-6.8	1	VT	Inos	19	Inos19	946	2
42	22.1	-6.8	1	VT	Inos	19	Inos19	1220	2
44	22.1	-6.8	1	VT	Inos	19	Inos19	912	2
59	22.1	-6.8	1	VT	Inos	19	Inos19	653	2
62	22.1	-6.8	1	VT	Inos	19	Inos19	1321	2
73	22.1	-6.8	1	DP	Inos	19	Inos19	910	2
75	22.1	-6.8	1	VT	Inos	19	Inos19	926	2
90	22.1	-6.8	1	TS	Inos	19	Inos19	711	2
91	22.1	-6.8	1	FV	Inos	19	Inos19	1206	2
103	22.1	-6.8	1	TS	Inos	19	Inos19	899	2
104	22.1	-6.8	1	TS	Inos	19	Inos19	759	2
111	22.1	-6.8	1	DP	Inos	19	Inos19	502	2
113	22.1	-6.8	1	FV	Inos	19	Inos19	1722	2
115	22.1	-6.8	1	VT	Inos	19	Inos19	933	2
116	22.1	-6.8	1	FV	Inos	19	Inos19	694	2
117	22.1	-6.8	1	TS	Inos	19	Inos19	1496	2
118	22.1	-6.8	1	VT	Inos	19	Inos19	1490	2
119	22.1	-6.8	1	VT	Inos	19	Inos19	994	2
126	22.1	-6.8	1	TS	Inos	19	Inos19	777	2
129	22.1	-6.8	1	FV	Inos	19	Inos19	665	2
130	22.1	-6.8	1	DP	Inos	19	Inos19	1328	2
132	22.1	-6.8	1	DP	Inos	19	Inos19	900	2
15	22.1	-6.8	1	FV	Inos	5	Inos5	554	2
29	22.1	-6.8	1	TS	Inos	5	Inos5	930	2
41	22.1	-6.8	1	TS	Inos	5	Inos5	681	2
47	22.1	-6.8	1	FV	Inos	5	Inos5	735	2
51	22.1	-6.8	1	DP	Inos	5	Inos5	724	2
52	22.1	-6.8	1	VT	Inos	5	Inos5	1060	2
57	22.1	-6.8	1	FV	Inos	5	Inos5	625	2
92	22.1	-6.8	1	DP	Inos	5	Inos5	634	2
32	22.1	-6.8	1	VT	Lacz	19	Lacz19	1194	2
45	22.1	-6.8	1	VT	Lacz	19	Lacz19	959	2
55	22.1	-6.8	1	DP	Lacz	19	Lacz19	1349	2
60	22.1	-6.8	1	DP	Lacz	19	Lacz19	514	2
61	22.1	-6.8	1	VT	Lacz	19	Lacz19	847	2
70	22.1	-6.8	1	DP	Lacz	19	Lacz19	1405	2
80	22.1	-6.8	1	DP	Lacz	19	Lacz19	680	2
81	22.1	-6.8	1	TS	Lacz	19	Lacz19	944	2
83	22.1	-6.8	1	TS	Lacz	19	Lacz19	924	2
84	22.1	-6.8	1	DP	Lacz	19	Lacz19	506	2
86	22.1	-6.8	1	DP	Lacz	19	Lacz19	927	2
93	22.1	-6.8	1	TS	Lacz	19	Lacz19	962	2
96	22.1	-6.8	1	DP	Lacz	19	Lacz19	980	2
98	22.1	-6.8	1	FV	Lacz	19	Lacz19	948	2
100	22.1	-6.8	1	DP	Lacz	19	Lacz19	755	2
101	22.1	-6.8	1	TS	Lacz	19	Lacz19	729	2
102	22.1	-6.8	1	DP	Lacz	19	Lacz19	1231	2
105	22.1	-6.8	1	TS	Lacz	19	Lacz19	658	2
106	22.1	-6.8	1	TS	Lacz	19	Lacz19	696	2
107	22.1	-6.8	1	VT	Lacz	19	Lacz19	904	2
109	22.1	-6.8	1	TS	Lacz	19	Lacz19	745	2
110	22.1	-6.8	1	FV	Lacz	19	Lacz19	1082	2
112	22.1	-6.8	1	DP	Lacz	19	Lacz19	844	2
124	22.1	-6.8	1	VT	Lacz	19	Lacz19	663	2
19	22.1	-6.8	1	VT	Lacz	5	Lacz5	623	2
23	22.1	-6.8	1	FV	Lacz	5	Lacz5	565	2
48	22.1	-6.8	1	TS	Lacz	5	Lacz5	1163	2
68	22.1	-6.8	1	VT	Lacz	5	Lacz5	864	2
69	22.1	-6.8	1	TS	Lacz	5	Lacz5	343	2
71	22.1	-6.8	1	FV	Lacz	5	Lacz5	490	2
123	22.1	-6.8	1	VT	Lacz	5	Lacz5	787	2
125	22.1	-6.8	1	FV	Lacz	5	Lacz5	388	2
8	16.1	-7.1	2	VT	Inos	19	Inos19	833	3
10	16.1	-7.1	1	FV	Inos	19	Inos19	740	3
11	16.1	-7.1	2	DP	Inos	19	Inos19	1682	3
15	16.1	-7.1	1	FV	Inos	19	Inos19	1221	3
18	16.1	-7.1	1	DP	Inos	19	Inos19	1110	3
25	16.1	-7.1	1	FV	Inos	19	Inos19	682	3
28	16.1	-7.1	2	VT	Inos	19	Inos19	1274	3
36	16.1	-7.1	2	DP	Inos	19	Inos19	1460	3
39	16.1	-7.1	1	VT	Inos	19	Inos19	799	3
42	16.1	-7.1	1	DP	Inos	19	Inos19	935	3
51	16.1	-7.1	1	FV	Inos	19	Inos19	902	3
67	16.1	-7.1	1	FV	Inos	19	Inos19	537	3
76	16.1	-7.1	1	LD	Inos	19	Inos19	692	3
83	16.1	-7.1	2	DP	Inos	19	Inos19	954	3
87	16.1	-7.1	2	DP	Inos	19	Inos19	1122	3
92	16.1	-7.1	1	FV	Inos	19	Inos19	985	3
94	16.1	-7.1	1	FV	Inos	19	Inos19	723	3
98	16.1	-7.1	2	VT	Inos	19	Inos19	1349	3
99	16.1	-7.1	1	VT	Inos	19	Inos19	854	3
102	16.1	-7.1	1	LD	Inos	19	Inos19	865	3
114	16.1	-7.1	1	DP	Inos	19	Inos19	861	3
129	16.1	-7.1	2	VT	Inos	19	Inos19	1033	3
138	16.1	-7.1	1	DP	Inos	19	Inos19	526	3
144	16.1	-7.1	2	VT	Inos	19	Inos19	982	3
157	16.1	-7.1	2	VT	Inos	19	Inos19	1125	3
162	16.1	-7.1	1	FV	Inos	19	Inos19	1280	3
184	16.1	-7.1	1	VT	Inos	19	Inos19	848	3
187	16.1	-7.1	2	VT	Inos	19	Inos19	1117	3
192	16.1	-7.1	1	FV	Inos	19	Inos19	1095	3
195	16.1	-7.1	1	DP	Inos	19	Inos19	875	3
199	16.1	-7.1	2	DP	Inos	19	Inos19	842	3
205	16.1	-7.1	2	DP	Inos	19	Inos19	1153	3
1	16.1	-7.1	2	DP	Inos	5	Inos5	828	3
2	16.1	-7.1	1	DP	Inos	5	Inos5	1170	3
4	16.1	-7.1	2	DP	Inos	5	Inos5	603	3
7	16.1	-7.1	1	FV	Inos	5	Inos5	1125	3
9	16.1	-7.1	1	FV	Inos	5	Inos5	655	3
12	16.1	-7.1	1	FV	Inos	5	Inos5	1799	3
21	16.1	-7.1	1	LD	Inos	5	Inos5	706	3
22	16.1	-7.1	1	LD	Inos	5	Inos5	701	3
26	16.1	-7.1	1	LD	Inos	5	Inos5	386	3
30	16.1	-7.1	1	FV	Inos	5	Inos5	463	3
35	16.1	-7.1	1	FV	Inos	5	Inos5	407	3
50	16.1	-7.1	1	DP	Inos	5	Inos5	430	3
53	16.1	-7.1	1	DP	Inos	5	Inos5	374	3
54	16.1	-7.1	1	FV	Inos	5	Inos5	650	3
55	16.1	-7.1	1	LD	Inos	5	Inos5	1064	3
69	16.1	-7.1	2	VT	Inos	5	Inos5	647	3
71	16.1	-7.1	1	LD	Inos	5	Inos5	1201	3
74	16.1	-7.1	1	FV	Inos	5	Inos5	524	3
81	16.1	-7.1	1	FV	Inos	5	Inos5	796	3
117	16.1	-7.1	1	VT	Inos	5	Inos5	257	3
124	16.1	-7.1	2	VT	Inos	5	Inos5	922	3
125	16.1	-7.1	2	DP	Inos	5	Inos5	673	3
126	16.1	-7.1	1	LD	Inos	5	Inos5	394	3
127	16.1	-7.1	1	LD	Inos	5	Inos5	531	3
133	16.1	-7.1	2	DP	Inos	5	Inos5	2070	3
163	16.1	-7.1	1	VT	Inos	5	Inos5	1699	3
170	16.1	-7.1	1	VT	Inos	5	Inos5	550	3
174	16.1	-7.1	1	VT	Inos	5	Inos5	519	3
177	16.1	-7.1	1	LD	Inos	5	Inos5	372	3
188	16.1	-7.1	1	FV	Inos	5	Inos5	782	3
190	16.1	-7.1	2	VT	Inos	5	Inos5	783	3
82	16.1	-7.1	1	LD	Lacz	19	Lacz19	1275	3
93	16.1	-7.1	1	DP	Lacz	19	Lacz19	511	3
96	16.1	-7.1	2	DP	Lacz	19	Lacz19	1058	3
100	16.1	-7.1	1	DP	Lacz	19	Lacz19	1248	3
105	16.1	-7.1	1	LD	Lacz	19	Lacz19	924	3
121	16.1	-7.1	1	LD	Lacz	19	Lacz19	1008	3
123	16.1	-7.1	1	DP	Lacz	19	Lacz19	1789	3
137	16.1	-7.1	1	VT	Lacz	19	Lacz19	1229	3
142	16.1	-7.1	1	DP	Lacz	19	Lacz19	546	3
145	16.1	-7.1	2	VT	Lacz	19	Lacz19	865	3
149	16.1	-7.1	1	LD	Lacz	19	Lacz19	1239	3
152	16.1	-7.1	1	VT	Lacz	19	Lacz19	1240	3
153	16.1	-7.1	1	DP	Lacz	19	Lacz19	1234	3
154	16.1	-7.1	1	DP	Lacz	19	Lacz19	733	3
155	16.1	-7.1	1	VT	Lacz	19	Lacz19	510	3
156	16.1	-7.1	2	VT	Lacz	19	Lacz19	1099	3
158	16.1	-7.1	1	VT	Lacz	19	Lacz19	1292	3
159	16.1	-7.1	1	VT	Lacz	19	Lacz19	1300	3
160	16.1	-7.1	1	VT	Lacz	19	Lacz19	709	3
185	16.1	-7.1	1	DP	Lacz	19	Lacz19	1098	3
186	16.1	-7.1	1	VT	Lacz	19	Lacz19	753	3
191	16.1	-7.1	2	DP	Lacz	19	Lacz19	1296	3
200	16.1	-7.1	1	VT	Lacz	19	Lacz19	1536	3
201	16.1	-7.1	1	VT	Lacz	19	Lacz19	1219	3
202	16.1	-7.1	1	VT	Lacz	19	Lacz19	664	3
203	16.1	-7.1	1	VT	Lacz	19	Lacz19	685	3
204	16.1	-7.1	1	FV	Lacz	19	Lacz19	710	3
207	16.1	-7.1	1	LD	Lacz	19	Lacz19	919	3
209	16.1	-7.1	1	VT	Lacz	19	Lacz19	1239	3
210	16.1	-7.1	1	DP	Lacz	19	Lacz19	1775	3
211	16.1	-7.1	2	VT	Lacz	19	Lacz19	1100	3
212	16.1	-7.1	1	LD	Lacz	19	Lacz19	672	3
214	16.1	-7.1	1	LD	Lacz	19	Lacz19	1152	3
14	16.1	-7.1	1	VT	Lacz	5	Lacz5	457	3
23	16.1	-7.1	1	DP	Lacz	5	Lacz5	1342	3
27	16.1	-7.1	1	LD	Lacz	5	Lacz5	311	3
44	16.1	-7.1	1	LD	Lacz	5	Lacz5	1434	3
46	16.1	-7.1	2	VT	Lacz	5	Lacz5	533	3
60	16.1	-7.1	1	DP	Lacz	5	Lacz5	606	3
70	16.1	-7.1	2	DP	Lacz	5	Lacz5	664	3
95	16.1	-7.1	1	VT	Lacz	5	Lacz5	324	3
104	16.1	-7.1	1	DP	Lacz	5	Lacz5	702	3
110	16.1	-7.1	1	DP	Lacz	5	Lacz5	1014	3
113	16.1	-7.1	1	DP	Lacz	5	Lacz5	340	3
131	16.1	-7.1	1	LD	Lacz	5	Lacz5	494	3
139	16.1	-7.1	1	LD	Lacz	5	Lacz5	451	3
140	16.1	-7.1	2	VT	Lacz	5	Lacz5	816	3
141	16.1	-7.1	1	VT	Lacz	5	Lacz5	766	3
143	16.1	-7.1	2	VT	Lacz	5	Lacz5	1417	3
146	16.1	-7.1	1	LD	Lacz	5	Lacz5	741	3
147	16.1	-7.1	1	FV	Lacz	5	Lacz5	501	3
150	16.1	-7.1	1	DP	Lacz	5	Lacz5	331	3
164	16.1	-7.1	1	VT	Lacz	5	Lacz5	588	3
167	16.1	-7.1	1	VT	Lacz	5	Lacz5	736	3
171	16.1	-7.1	2	DP	Lacz	5	Lacz5	685	3
172	16.1	-7.1	1	FV	Lacz	5	Lacz5	602	3
175	16.1	-7.1	2	VT	Lacz	5	Lacz5	974	3
183	16.1	-7.1	2	VT	Lacz	5	Lacz5	1689	3
193	16.1	-7.1	2	VT	Lacz	5	Lacz5	470	3
196	16.1	-7.1	1	DP	Lacz	5	Lacz5	463	3
197	16.1	-7.1	2	VT	Lacz	5	Lacz5	1205	3
198	16.1	-7.1	1	LD	Lacz	5	Lacz5	720	3

## Sheet: Real-time
Primer	cDNA	Mean Ct	Mean(Mean Ct)	Primer	cDNA	Mean Ct	Mean(Mean Ct)	cDNA	Delta Ct	DeltaDeltaCt	RQ	Notes
qINOS3	INOS 4.1	23.91	23.5289	qRP49	INOS 5.1	19.6533	19.5078	INOS	4.02111	0.284444	0.821058	INOS-LacZ
qINOS3	INOS 4.2	23.68		qRP49	INOS 5.2	19.8433
qINOS3	INOS 4.3	22.9967		qRP49	INOS 5.3	19.0267
qINOS3	LacZ 4.1	24.9033	23.8433	qRP49	LacZ 5.1	20.7867	20.1067	LacZ	3.73667	0.0211111	0.985473	LacZ-Cont
qINOS3	LacZ 4.2	23.1		qRP49	LacZ 5.2	19.5833
qINOS3	LacZ 4.3	23.5267		qRP49	LacZ 5.3	19.95
qINOS3	Cont 4.1	24.1933	23.5844	qRP49	Cont 5.1	20.3833	19.8689	Cont	3.71556	0.305556	0.809131	INOS-Cont
qINOS3	Cont 4.2	23.08		qRP49	Cont 5.2	19.4033
qINOS3	Cont 4.3	23.48		qRP49	Cont 5.3	19.82
Primer	cDNA	Mean Ct	Mean(Mean Ct)	Primer	cDNA	Mean Ct	Mean(Mean Ct)	cDNA	Delta Ct	DeltaDeltaCt	RQ	Notes
qINOS3	INOS 5.1	24.3433	24.4489	qRP49	INOS 5.1	20.5567	20.6056	INOS	3.84333	0.77	0.586417	INOS-LacZ
qINOS3	INOS 5.2	24.86		qRP49	INOS 5.2	21.2567
qINOS3	INOS 5.3	24.1433		qRP49	INOS 5.3	20.0033
qINOS3	LacZ 5.1	23.8333	23.2978	qRP49	LacZ 5.1	20.61	20.2244	LacZ	3.07333	-0.298889	1.2302	LacZ-Cont
qINOS3	LacZ 5.2	22.99		qRP49	LacZ 5.2	20.12
qINOS3	LacZ 5.3	23.07		qRP49	LacZ 5.3	19.9433
qINOS3	Cont 5.1	25.5333	24.4844	qRP49	Cont 5.1	22.0767	21.1122	Cont	3.37222	0.471111	0.721409	INOS-Cont
qINOS3	Cont 5.2	23.98		qRP49	Cont 5.2	20.5533
qINOS3	Cont 5.3	23.94		qRP49	Cont 5.3	20.7067
Primer	cDNA	Mean Ct	Mean(Mean Ct)	Primer	cDNA	Mean Ct	Mean(Mean Ct)	cDNA	Delta Ct	DeltaDeltaCt	RQ	Notes
qINOS3	INOS 6.1	24.5067	24.4578	qRP49	INOS 6.1	20.6033	20.8467	INOS	3.61111	1.21444	0.430939	INOS-LacZ
qINOS3	INOS 6.2	24.3333		qRP49	INOS 6.2	20.93
qINOS3	INOS 6.3	24.5333		qRP49	INOS 6.3	21.0067
qINOS3	LacZ 6.1	23.5767	23.1567	qRP49	LacZ 6.1	20.83	20.76	LacZ	2.39667	-1.02111	2.02948	LacZ-Cont
qINOS3	LacZ 6.2	23.52		qRP49	LacZ 6.2	21.1833
qINOS3	LacZ 6.3	22.3733		qRP49	LacZ 6.3	20.2667
qINOS3	Cont 6.1	23.68	24.1922	qRP49	Cont 6.1	20.2167	20.7744	Cont	3.41778	0.193333	0.874583	INOS-Cont
qINOS3	Cont 6.2	24.6867		qRP49	Cont 6.2	21.13
qINOS3	Cont 6.3	24.21		qRP49	Cont 6.3	20.9767
